# Supplementary material for: Urban–Wild Interface Diversity: A Comprehensive Checklist of Herpetofauna of Guayaquil, Ecuador
Source: Ecol Evol. 2026 May 6;16(5):e73504. doi: 10.1002/ece3.73504 (PMC13149743; doi:10.1002/ece3.73504)
Supplement: Supplementary file 2 — Appendix S2: List of herpetofauna species in Guayaquil obtained from own records, observer or collector information, specific localities within the city, historical museum codes, and bibliographic records. Sampling locations: Bosque y Vegetación Protectora Bosqueira (BOS); Bosque y Vegetación Protectora Cerro Blanco (CB); Bosque y Vegetación Protectora Cerro Paraíso (CPA); Bosque y Vegetación Protectora El Sendero Palo Santo (SPS); Bosque y Vegetación Protectora Prosperina (PRO); Bosque y Vegetación Protectora Cerro Colorado (CCO); Jardín Botánico de Guayaquil (GBG); Los Samanes National Recreation Area (SAM); Parque Lago National Recreation Area (PLA); El Salado Mangrove Wildlife Production Reserve (ESM); Parroquia Urbana Chongón, Guayaquil (CHO); Zoológico El Pantanal (PAN); Natural Science Faculty—Guayaquil University (NSF‐UG); Northern Urban Guayaquil (NUG); Southern Urban Guayaquil (SUG); Cerro Azul (AZU), Urban–Rural Generalist Habitat (URGH). [file ECE3-16-e73504-s004.xlsx]

## Sheet: Hoja1
Class	Order	Family	Specie	Locality in Guayaquil	Museum Codes (This Study)	Museum Codes (Historical/Others)	Bibliographic Records
Amphibia	Anura	Bufonidae	Rhinella bella	URGH	ZSFQ4875, QCAZA77745, QCAZA77749, QCAZA77927	QCAZA77930, QCAZA77746	Salvatierra et al. (2010), Amador & Martinez (2011), Almendáriz & Carr (2012), Amador-Oyola (2015), Ramón et al. (2022).
Amphibia	Anura	Ceratophryidae	Ceratophrys stolzmanni	CB, PRO, AZU	ZSFQ4925, QCAZA77754 , QCAZA77885	QCAZA77753, QCAZA77755, USNM160970	Amador & Brito (2013), Amador-Oyola (2015), Cornejo (2015), Ramón et al. (2022).
Amphibia	Anura	Craugastoridae	Craugastor longirostris	CB	-	-	Salvatierra et al. (2010)
Amphibia	Anura	Dendrobatidae	Epipedobates machalilla	CB, PRO, AZU	ZSFQ4892, ZSFQ4894, ZSFQ4896, ZSFQ4897, QCAZA77757, QCAZA77880	QCAZA48203, QCAZA41452, QCAZA62684, QCAZA41343	Salvatierra et al. (2010), Amador & Martínez (2011), Ramón et al. (2022).
Amphibia	Anura	Dendrobatidae	Hyloxalus infraguttatus	CB, PRO, AZU	ZSFQ4879, ZSFQ4880, ZSFQ4881, ZSFQ4883, QCAZA77758, QCAZA77759	ZSFQ1666, ZSFQ3493, ZSFQ3498, ZSFQ3500, ZSFQ3506, QCAZA77160, QCAZA24530, QCAZA77759	Coloma (1995), Salvatierra et al. (2010), Amador & Martínez (2011), Almendáriz & Carr (2012), Ramón et al. (2022).
Amphibia	Anura	Hylidae	Boana rosenbergi	CB	-	-	In this manuscript
Amphibia	Anura	Hylidae	Scinax quinquefasciatus	URGH	MUTPL-SC-3666, MUTPL-SC-3667, MUTPL-SC-3674, QCAZA77760, QCAZA77762	QCAZA77935, QCAZA2561, EPN 4100	Salvatierra et al. (2010), Amador & Martínez (2011), Amador-Oyola (2015), Ramón et al. (2022).
Amphibia	Anura	Hylidae	Smilisca phaeota	CB, GBG, NSF-UG	-	CAS86119	Amador & Martínez (2011).
Amphibia	Anura	Hylidae	Trachycephalus jordani	CB, PRO, AZU, GBG, BOS, SAM, CCO, PLA, BOS, CPA, SPS, NSF-UG	ZSFQ4870, ZSFQ4871, QCAZA77769, QCAZA77937	LACM91737, LACM91738, LACM67403, LACM67404, LACM67405, LACM67406, LACM67407, USNM12274, QCAZA77775, QCAZA78032, QCAZA77768, QCAZA77928	Stejneger & Test (1891), Amador & Martínez (2011), Amador-Oyola (2015), Ramón et al. (2022).
Amphibia	Anura	Hylidae	Trachycephalus quadrangulum	CB, PRO, AZU, GBG, BOS, SAM, CCO, PLA, BOS, CPA, SPS, NSF-UG	ZSFQ4872, ZSFQ4873, ZSFQ4874, QCAZA78034,	QCAZA78035, QCAZA78038, QCAZA29367	Stejneger & Test (1891), Amador & Martínez (2011), Amador-Oyola (2015), Ramón et al. (2022).
Amphibia	Anura	Leptodactylidae	Engystomops pustulatus	URGH	ZSFQ4888, ZSFQ4889, QCAZA77895, QCAZA78040	QCAZA77874, QCAZA77913, QCAZA77808	Salvatierra et al. (2010) and Ramón et al. (2022).
Amphibia	Anura	Leptodactylidae	Engystomops randi	CB, PRO, AZU	ZSFQ4890, ZSFQ4891, QCAZA77815	QCAZA23425, USNM 212257	Amador-Oyola (2015).
Amphibia	Anura	Leptodactylidae	Leptodactylus labrosus	URGH	ZSFQ4876, ZSFQ4877, QCAZA77900, QCAZA77960	QCAZA23418, QCAZA41319, QCAZA41387, USNM 337864, MZUA-An.0025	Salvatierra et al. (2010), Amador & Martínez (2011), Amador-Oyola (2015), Ramón et al. (2022).
Amphibia	Anura	Leptodactylidae	Leptodactylus melanonotus	CB, PRO, AZU	-	MVZ:Herp:82502, MVZ:Herp:82503, MVZ:Herp:82504, MVZ:Herp:82505, MVZ:Herp:82511,	Spencer C (2025). MVZ Herp Collection (Arctos). Version 36.98. Museum of Vertebrate Zoology. Occurrence dataset https://doi.org/10.15468/pi1mts accessed via GBIF.org on 2025-12-17. https://www.gbif.org/occurrence/5147016742
Amphibia	Anura	Leptodactylidae	Leptodactylus ventrimaculatus	CB, PRO, AZU	QCAZA77843, QCAZA77846	QCAZA23407, QCAZA77844, QCAZA77845	In this manuscript
Amphibia	Anura	Ranidae	Aquarana catesbeiana	CB, BOS,SAM, PLA, PAN	QCAZA77847	QCAZA77847, QCAZA77971, QCAZA77974, QCAZA77970	Narváez et al. 2023
Amphibia	Anura	Strabomantidae	Barycholos pulcher	CB	-	-	Ramón et al. (2022).
Amphibia	Anura	Strabomantidae	Pristimantis achatinus	URGH	ZSFQ4884, ZSFQ4887, QCAZA77849, QCAZA77879	QCAZA23413, QCAZA41390, QCAZA78068, USNM 204660	Amador & Martínez (2011), Almendáriz & Carr (2012), Ramón et al. (2022).
Amphibia	Anura	Caeciliidae	Caecilia tenuissima	CB	ZSFQ4898	USNM12353	Taylor (1973), In this manuscript
Reptilia	Crocodylia	Alligatoridae	Caiman crocodilus	PLA	-	-	Montero & Lescano (2016).
Reptilia	Crocodylia	Crocodylidae	Crocodylus acutus	ESM	-	MCZR4041	Carvajal et al. (2005), Carvajal and Alava (2005), Amador-Oyola (2015), Cornejo (2015).
Reptilia	Squamata: Amphisbaenia	Amphisbaenidae	Amphisbaena fuliginosa varia	CB	-	-	In this manuscript
Reptilia	Squamata: Sauria	Anolidae	Anolis binotatus	CB, PRO, SAM, AZU	QCAZR17985	QCAZR14151, QCAZR14152	In this manuscript
Reptilia	Squamata: Sauria	Anolidae	Anolis festae	CB, GBG, PRO, SAM, CA, AZU	ZSFQ4918, MUTPL-R 598	QCAZR14157, QCAZR9160, QCAZR14158	In this manuscript
Reptilia	Squamata: Sauria	Anolidae	Anolis gracilipes	CB, GBG, PRO, SAM, CA, BOS, CCO, CPA, SPS, AZU	ZSFQ4917	-	Almendáriz & Carr (2012).
Reptilia	Squamata: Sauria	Anolidae	Anolis sagrei	NUG, SUG	QCAZR17891, QCAZR17948, QCAZR17989	-	Narvaez et al. (2020).
Reptilia	Squamata: Sauria	Alopoglossidae	Alopoglossus harrisi	CB, PRO, GBG, AZU	ZSFQ4916, MUTPL-R 596	QCAZR9161, QCAZR9147, ZFMK098713	Köhler et al. (2012), Ramón et al. (2022).
Reptilia	Squamata: Sauria	Gekkonidae	Hemidactylus frenatus	URGH	ZSFQ4911, QCAZR17878, QCAZR17881, QCAZR17933	QCAZR16020	Amador-Oyola (2015), Torres-Carvajal (2015).
Reptilia	Squamata: Sauria	Iguanidae	Iguana iguana	URGH	-	QCAZR16026, QCAZR9104, QCAZR1117, USNM12278, MCZ R-83121, LACM4996	Salvatierra et al. (2010), Almendáriz & Carr (2012), Amador-Oyola (2015), Cornejo (2015), Ramón et al. (2022).
Reptilia	Squamata: Sauria	Phyllodactylidae	Phyllodactylus reissii	URGH	ZSFQ4910, QCAZR18001, QCAZR17904, QCAZR17946	ZSFQ1661, ZSFQ1665, QCAZR9106, MVZ:Herp:77218, MCZ R-77376, USNM 234515, EPN 5043	Dixon & Huey (1970), Salvatierra et al. (2010), Almendáriz & Carr (2012), Amador-Oyola (2015), Ramón et al. (2022).
Reptilia	Squamata: Sauria	Polychrotidae	Polychrus femoralis	CB, PRO, AZU, SAM	-	QCAZR4017, QCAZR8029, QCAZR9150	Ron, S. R., Merino-Viteri, A. Ortiz, D. A. 2024. Anfibios del Ecuador. Version 2024.0. Museo de Zoología, Pontificia Universidad Católica del Ecuador. < https://bioweb.bio/faunaweb/amphibiaweb>. Access on 3 July 2024.
Reptilia	Squamata: Sauria	Spheaerodactylidae	Gonatodes caudiscutatus	URGH	ZSFQ4912, ZSFQ4914, ZSFQ4915, QCAZR17915, QCAZR17923	ZSFQ3811, ZSFQ3816, ZSFQ3820, QCAZR1378, EPN5046, MCZ R-74174	Salvatierra et al. (2010), Almendáriz & Carr (2012), Amador-Oyola (2015), Ramón et al. (2022).
Reptilia	Squamata: Sauria	Spheaerodactylidae	Lepidoblepharis buchwaldi	CB, PRO, AZU	ZSFQ4913, QCAZR17928	QCAZR9130, QCAZR9156	Ramón et al. (2022).
Reptilia	Squamata: Sauria	Teiidae	Holcosus septemlineatus	CB, PRO, SPS, SAM, GBG, CCO, BOS, CPA, PLA, NSF-UG, AZU	ZSFQ4923, QCAZR18022	QCAZR9157, QCAZR9107, QCAZR9138, LACM 53583, USNM12279	Salvatierra et al. (2010), Amador-Oyola (2015), Ramón et al. (2022).
Reptilia	Squamata: Sauria	Teiidae	Medopheos edracanthus	CB, PRO, AZU	ZSFQ4924	QCAZR9139, QCAZR14149, QCAZR16033, MCZ R-79227, KUH121145, KUH121148	Salvatierra et al. (2010), Harvey et al. (2012).
Reptilia	Squamata: Sauria	Tropiduridae	Stenocercus iridescens	CB, PRO, GBG, BOS, SAM, SPS, CPA, CCO, PLA, NSF-UG, AZU	ZSFQ4921, ZSFQ4922, QCAZR17899, QCAZR17941	ZSFQ1657, ZSFQ1662, QCAZR8729, QCAZR9100, QCAZR14190, USNM200981, MCZR-84161, KUH121140	Salvatierra et al. (2010), Almendáriz & Carr (2012), Amador-Oyola (2015), Ramón et al. (2022).
Reptilia	Squamata: Serpentes	Boidae	Boa imperator	URGH	-	QCAZR16036, MEPN-H 15872, USNM8223, MCZR-16325	Almendáriz & Carr (2012), Amador-Oyola (2015), Delgado Campuzano et al. (2017), Ramon et al. (2022).
Reptilia	Squamata: Serpentes	Colubridae	Atractus microrhynchus	CB, PRO, AZU	ZSFQ4899, ZSFQ4919, ZSFQ4920, MUTPL-R 491	-	Cope, 1868
Reptilia	Squamata: Serpentes	Colubridae	Chironius flavopictus	CB, PRO	-	ZIMH R 00651,	Dixon et al. (1993).
Reptilia	Squamata: Serpentes	Colubridae	Clelia clelia	CB	-	USNM12349	Zaher (1996), Delgado-Campuzano et al. (2017).
Reptilia	Squamata: Serpentes	Colubridae	Coniophanes dromiciformis	URGH	ZSFQ4904, ZSFQ4905, MUTPL-R 605	QCAZR8735, QCAZR9116, QCAZR17973, MEPN-H 9672, EPN 15907, MCZR-83068	Amador-Oyola (2015), Cornejo (2015).
Reptilia	Squamata: Serpentes	Colubridae	Dendrophidion brunneum	CB, PRO, SAM CA, GBG	MUTPL-R 595	QCAZR3937, QCAZR17931, USNM237059, MCZR-8393	Günther (1858).
Reptilia	Squamata: Serpentes	Colubridae	Dipsas georgejetti	CB, PRO, BOS	QCAZR17871, QCAZR17872	QCAZR9125, MEPN-H15384	Arteaga et al. (2018).
Reptilia	Squamata: Serpentes	Colubridae	Drymarchon melanurus	CB, PRO, SAM, AZU	-	QCAZR9152, QCAZR18028	Torres-Carvajal, O., Pazmiño-Otamendi, G., Ayala-Varela, F. y Salazar-Valenzuela, D. 2024. Reptiles del Ecuador. Version 2024.1. Museo de Zoología, Pontificia Universidad Católica del Ecuador. <https://bioweb.bio/faunaweb/reptiliaweb>, Access on 08 December 2025.
Reptilia	Squamata: Serpentes	Colubridae	Drymobius rhombifer	CB	MUTPL-R 646	USNM12270, USNM 537418	In this manuscript
Reptilia	Squamata: Serpentes	Colubridae	Imantodes cenchoa	CB, PRO, AZU	MUTPL-R 601	QCAZR9118	In this manuscript
Reptilia	Squamata: Serpentes	Colubridae	Lampropeltis micropholis	CB, PRO, AZU	-	QCAZR15780, QCAZR17093, USNM62810, MCZR-8388	Ron, S. R., Merino-Viteri, A. Ortiz, D. A. 2024. Anfibios del Ecuador. Version 2024.0. Museo de Zoología, Pontificia Universidad Católica del Ecuador. < https://bioweb.bio/faunaweb/amphibiaweb>. Access on 3 July 2024.
Reptilia	Squamata: Serpentes	Colubridae	Leptodeira ornata	CB, PRO, SAM, GBG, AZU, BOS, CPA, PLA, CCO	ZSFQ4900, QCAZR17873, MUTPL-R 600, MUTPL-R 606	ZSFQ3869, QCAZR16052, QCAZR14180, QCAZR9127, QCAZR6388	Salvatierra et al. (2010).
Reptilia	Squamata: Serpentes	Colubridae	Leptophis occidentalis	CB, PRO, SAM, GBG, AZU	MUTPL-R 603	QCAZR17858, USNM12269, USNM62791	In this manuscript
Reptilia	Squamata: Serpentes	Colubridae	Mastigodryas pulchriceps	CB, PRO, AZU, NSF-UG	-	QCAZR18211, USNM307006	In this manuscript
Reptilia	Squamata: Serpentes	Colubridae	Mastigodryas reticulatus	CB, PRO, SAM, GBG, CCO, AZU, BOS, CPA, PLA	ZSFQ4901, MUTPLR-472	QCAZR3945, QCAZR9113, MEPN-H 15954	Amador-Oyola (2015), Cornejo (2015).
Reptilia	Squamata: Serpentes	Colubridae	Oxybelis transandinus	CB, PRO, SAM, GBG, CCO, AZU, CPA, BOS	ZSFQ4902, QCAZR17971, MUTPL-R 599	QCAZR8731, QCAZR16039, QCAZR18210, EPN 9671	Salvatierra et al. (2010), Ramon et al. (2022).
Reptilia	Squamata: Serpentes	Colubridae	Oxyrhopus petolarius	CB, PRO, AZU	MUTPL-R 593, MUTPL-R 594, MUTPL-R 602	USNM12348, MCZ R-8389	Almendáriz & Carr (2012).
Reptilia	Squamata: Serpentes	Colubridae	Stenorrhina degenhardtii	CB, PRO, AZU	ZSFQ4903, QCAZR17972	USNM204216	Ramon et al. (2022).
Reptilia	Squamata: Serpentes	Colubridae	Tantilla capistrata	CB, PRO	MUTPL-R 490, MUTPL-R 597	QCAZR9128, QCAZR9132, EPN 9673	In this manuscript
Reptilia	Squamata: Serpentes	Elapidae	Micrurus bocourti	CB, PRO, AZU	ZSFQ4908, ZSFQ4909, MUTPL-R 604	QCAZR9151, QCAZR8734, MCZ R-8399, UMMZ-65614	Ramon et al. (2022).
Reptilia	Squamata: Serpentes	Elapidae	Micrurus mipartitus	AZU	-	USNM62795, USNM62796	In this manuscript
Reptilia	Squamata: Serpentes	Leptotyphlopidae	Epictia subcrotilla	URGH	MUTPL-R 489	QCAZR12769, USNM 232401, USNM 232402	Amador-Oyola (2015).
Reptilia	Squamata: Serpentes	Typhlopidae	Indotyphlops braminus	Recorded once at Kennedy Norte Linear Park, northern Guayaquil.	MUTPL-R 653	-	Zavala & Arteaga (2025)
Reptilia	Squamata: Serpentes	Viperidae	Bothrops asper	CB, PRO, GBG, BOS, SAM, CPA, CCO, PLA, NSF-UG, AZU	ZSFQ4906, ZSFQ4907	QCAZR6564, QCAZR9126, QCAZR13136, MEPN-H 5163, USNM60005	Salvatierra et al. (2010), Almendáriz & Carr (2012), Delgado-Campuzano et al. (2017).
Reptilia	Testudines	Chelydridae	Chelydra acutirostris	CB, SAM	-	USNM66875	Amador-Oyola (2015), Cruz-García et al. (2023a).
Reptilia	Testudines	Geoemydidae	Rhinoclemmys annulata	CB, PRO, AZU	-	-	Ramon et al. (2022).
Reptilia	Testudines	Kinosternidae	Kinosternon leucostomum	CB	-	MEPN-H 40,USNM94337, USNM94338, USNM94339	Carr & Almendáriz (1989).
